# Supplementary material for: Hydroxypropyl-β-Cyclodextrin-Based Helichrysum italicum Extracts: Antioxidant and Cosmeceutical Activity and Biocompatibility
Source: Antioxidants (Basel). 2023 Apr 1;12(4):855. doi: 10.3390/antiox12040855 (PMC10135191; doi:10.3390/antiox12040855)
Supplement: Supplementary file 1 [file antioxidants-12-00855-s001.zip]

Archive with 1 entries (1 files):
- antioxidants-2258754-supplementary.pdf
